# Supplementary material for: Genome-wide association study and transcriptome analysis dissect the genetic control of silique length in Brassica napus L
Source: Biotechnol Biofuels. 2021 Nov 7;14:214. doi: 10.1186/s13068-021-02064-z (PMC8573943; doi:10.1186/s13068-021-02064-z)
Supplement: Supplementary file 4 — Additional file 4: Table S2. Quality of sequencing data. [file 13068_2021_2064_MOESM4_ESM.xlsx]

## Sheet: Sheet1
Additional file 4: Table S2 The quality of sequencing data.
ID	Samples	Clean reads	Clean bases	GC Content	%≥Q30
T01	ST1-rep1	21454421	6423177920	0.4739	0.948
T02	LT1-rep1	22916810	6852520516	0.4709	0.9487
T03	ST2-rep1	19704629	5897161708	0.4683	0.9496
T04	LT2-rep1	22524091	6734012658	0.4655	0.9496
T05	ST3-rep1	19683815	5886194166	0.4697	0.9525
T06	LT3-rep1	30106140	9001976524	0.4733	0.9539
T07	ST1-rep2	20155599	6031711712	0.473	0.9482
T08	LT1-rep2	20398893	6103106894	0.4727	0.9496
T09	ST2-rep2	23011013	6891897572	0.4685	0.9491
T10	LT2-rep2	22892373	6850558336	0.463	0.9505
T11	ST3-rep2	19649316	5859328916	0.4708	0.9522
T12	LT3-rep2	22919029	6839608872	0.4733	0.9529
