# Supplementary material for: Genome-wide association study and transcriptome analysis dissect the genetic control of silique length in Brassica napus L
Source: Biotechnol Biofuels. 2021 Nov 7;14:214. doi: 10.1186/s13068-021-02064-z (PMC8573943; doi:10.1186/s13068-021-02064-z)
Supplement: Supplementary file 5 — Additional file 5: Table S3. Statistical table of sequence alignment results between sample sequencing data and selected reference genome. [file 13068_2021_2064_MOESM5_ESM.xlsx]

## Sheet: Sheet1
Additional file 5: Table S3 Statistical table of sequence alignment results between sample sequencing data and selected reference genome.
ID	Samples	Total Reads	Mapped Reads	Uniq Mapped Reads	Multiple Map Reads	Reads Map to '+'	Reads Map to '-'
T01	ST1-rep1	42908842	38,423,002 (89.55%)	36,882,277 (85.95%)	1,540,725 (3.59%)	18,986,517 (44.25%)	19,014,774 (44.31%)
T02	LT1-rep1	45833620	41,097,829 (89.67%)	39,423,659 (86.01%)	1,674,170 (3.65%)	20,298,304 (44.29%)	20,329,019 (44.35%)
T03	ST2-rep1	39409258	35,056,868 (88.96%)	33,621,859 (85.31%)	1,435,009 (3.64%)	17,291,078 (43.88%)	17,350,281 (44.03%)
T04	LT2-rep1	45048182	39,527,202 (87.74%)	37,735,464 (83.77%)	1,791,738 (3.98%)	19,439,591 (43.15%)	19,537,532 (43.37%)
T05	ST3-rep1	39367630	34,001,482 (86.37%)	32,562,205 (82.71%)	1,439,277 (3.66%)	16,784,253 (42.63%)	16,826,184 (42.74%)
T06	LT3-rep1	60212280	54,125,662 (89.89%)	51,790,964 (86.01%)	2,334,698 (3.88%)	26,710,944 (44.36%)	26,787,359 (44.49%)
T07	ST1-rep2	40311198	36,104,522 (89.56%)	34,660,634 (85.98%)	1,443,888 (3.58%)	17,840,222 (44.26%)	17,866,243 (44.32%)
T08	LT1-rep2	40797786	36,557,780 (89.61%)	35,079,309 (85.98%)	1,478,471 (3.62%)	18,055,733 (44.26%)	18,082,398 (44.32%)
T09	ST2-rep2	46022026	41,137,549 (89.39%)	39,496,526 (85.82%)	1,641,023 (3.57%)	20,308,529 (44.13%)	20,369,496 (44.26%)
T10	LT2-rep2	45784746	40,868,128 (89.26%)	39,165,304 (85.54%)	1,702,824 (3.72%)	20,155,566 (44.02%)	20,218,986 (44.16%)
T11	ST3-rep2	39298632	34,690,284 (88.27%)	33,138,289 (84.32%)	1,551,995 (3.95%)	17,097,127 (43.51%)	17,149,292 (43.64%)
T12	LT3-rep2	45838058	41,361,368 (90.23%)	39,552,182 (86.29%)	1,809,186 (3.95%)	20,391,981 (44.49%)	20,462,137 (44.64%)
