# Supplementary material for: Genome-wide association study and transcriptome analysis dissect the genetic control of silique length in Brassica napus L
Source: Biotechnol Biofuels. 2021 Nov 7;14:214. doi: 10.1186/s13068-021-02064-z (PMC8573943; doi:10.1186/s13068-021-02064-z)
Supplement: Supplementary file 7 — Additional file 7: Table S4. The number of differentially expressed genes (DEGs). [file 13068_2021_2064_MOESM7_ESM.xlsx]

## Sheet: Sheet1
Additional file 7: Table S4 The number of differentially expressed genes (DEGs).
DEG Set	DEG Number	Up-regulated	Down-regulated
ST1vsLT1	5962	3343	2619
ST1vsST2	6205	3544	2661
ST1vsST3	7162	2885	4277
LT1vsLT2	7024	3979	3045
LT1vsLT3	8050	3342	4708
ST2vsLT2	6031	3366	2665
ST2vsST3	5466	2109	3357
LT2vsLT3	5050	1964	3086
ST3vsLT2	4687	2697	1990
