# Supplementary material for: Genome-wide association study and transcriptome analysis dissect the genetic control of silique length in Brassica napus L
Source: Biotechnol Biofuels. 2021 Nov 7;14:214. doi: 10.1186/s13068-021-02064-z (PMC8573943; doi:10.1186/s13068-021-02064-z)
Supplement: Supplementary file 9 — Additional file 9: Table S5. QTL for silique length detected in the RILs across five environments, BLUE, and BLUP. [file 13068_2021_2064_MOESM9_ESM.xlsx]

## Sheet: Sheet1
Additional file 9: Table S5 QTL for silique length detected in the RILs across five environments, BLUE, and BLUP.
Environment	Chromosome	QTL	Pos.	Confidence interval(CI)	Physical interval	LOD	Additive	R2 (%)
cq2016	A04	qSLA4	7.91	6.90-8.70	18118803...18547141	3.86	0.04	0.04
cq2016	A06	qSLA6-1	42.01	41.50-43.30	5302769...5603831	7.67	0.13	0.65
cq2016	A06	qSLA6-2	50.71	50.60-51.30	6446981...7060297	15.42	0.2	1.74
cq2016	A06	qSLA6-3	59.11	58.80-59.60	9165807...15452019	7.58	0.14	0.83
cq2016	A07	qSLA7-1	6.41	6.00-7.00	2221635...2538302	3.72	-0.04	0.12
cq2016	A07	qSLA7-2	67.01	67.00-67.10	16010229...16199294	111.88	-1.17	66.6
cq2016	A08	qSLA8-1	23.11	18.30-26.00	16600086...17402891	3.4	-0.03	0.07
cq2016	A09	qSLA9-1	3.01	1.50-3.80	30078610...33162120	10.95	-0.14	0.89
cq2016	A09	qSLA9-2	22.11	18.10-24.10	28205228...30067610	20.85	0.24	3.29
cq2016	A09	qSLA9-3	28.91	28.30-29.10	26411884...27205228	28.71	0.3	3.71
cq2016	A09	qSLA9-4	35.81	35.80-35.90	25950686...26063601	18.11	0.23	1.79
cq2016	A09	qSLA9-5	37.01	36.70-39.10	20272554...25898260	16.54	0.21	1.6
cq2016	A09	qSLA9-6	44.11	44.10-44.20	24301956...24583456	0.49	-0.03	0.04
cq2016	C08	qSLC8-1	26.11	25.90-26.30	29026863...29594423	22.18	0.35	6.1
cq2016	C08	qSLC8-2	33.31	32.30-33.40	31166394...31384739	60.98	0.49	10.78
cq2017	A04	qSLA4	7.91	6.90-10.70	18056885...18547141	3.98	0.03	0.02
cq2017	A06	qSLA6-1	43.01	42.10-43.30	5302769...5603831	7.67	0.11	0.81
cq2017	A06	qSLA6-2	50.71	50.60-51.20	6446981...7060297	15.78	0.17	1.93
cq2017	A06	qSLA6-3	60.61	59.40-60.80	9165807...15452019	8.1	0.12	0.83
cq2017	A07	qSLA7-3	10.81	10.30-11.20	6253125...6940675	3.02	-0.05	0.18
cq2017	A07	qSLA7-2	67.01	67.00-67.10	16010229...16199294	108.27	-0.99	67.06
cq2017	A08	qSLA8-1	23.41	17.70-26.10	16600086...17402891	3.14	-0.03	0.1
cq2017	A08	qSLA8-2	62.61	61.40-62.80	11274767...11722035	2.44	-0.07	0.24
cq2017	A09	qSLA9-1	3.01	1.10-3.80	30078610...33162120	9.48	-0.12	0.83
cq2017	A09	qSLA9-2	21.11	17.50-23.10	28205228...30067610	19.43	0.21	3.38
cq2017	A09	qSLA9-3	30.61	29.20-32.30	26411884...27205228	29.41	0.25	3.78
cq2017	A09	qSLA9-4	35.81	35.80-35.80	25950686...26063601	18.5	0.2	1.9
cq2017	A09	qSLA9-5	37.01	36.60-39.60	20272554...25898260	17.21	0.19	1.82
cq2017	C03	qSLC3-1	22.01	20.00-27.50	54681237...56695851	3.66	-0.04	0.19
cq2017	C08	qSLC8-1	26.11	25.80-26.30	29026863...29594423	20.04	0.27	5.32
cq2017	C08	qSLC8-2	33.31	32.30-33.50	31166394...31384739	56.63	0.39	9.91
cq2017	C08	qSLC8-3	39.81	39.30-40.40	32117069...32450532	28.17	0.32	6.91
cq2018	A04	qSLA4	7.91	6.90-10.40	18056885...18547141	3.33	0.06	0.06
cq2018	A06	qSLA6-1	43.01	42.30-43.30	5302769...5603831	8.19	0.17	1.02
cq2018	A06	qSLA6-2	50.91	50.60-51.40	6446981...7060297	12.53	0.22	1.93
cq2018	A07	qSLA7-4	66.11	65.90-66.20	15867343...15948798	88.07	-1.24	62.56
cq2018	A07	qSLA7-2	67.01	67.00-67.20	16010229...16199294	98.41	-1.27	64.24
cq2018	A08	qSLA8-1	23.41	17.90-26.10	16600086...17402891	3.97	-0.06	0.22
cq2018	A09	qSLA9-1	3.71	1.70-4.00	30078610...33162120	9.89	-0.17	0.99
cq2018	A09	qSLA9-3	30.61	29.60-32.40	26411884...27205228	25.07	0.34	3.69
cq2018	A09	qSLA9-4	35.81	35.80-35.90	25950686...26063601	16.72	0.27	1.87
cq2018	A09	qSLA9-5	37.01	36.60-39.40	20272554...25898260	14.61	0.24	1.72
cq2018	C08	qSLC8-1	26.11	25.80-26.30	29026863...29594423	17.32	0.37	5.68
cq2018	C08	qSLC8-2	33.31	32.20-33.50	31166394...31384739	48.39	0.54	10.93
cq2018	C08	qSLC8-4	42.01	41.60-42.10	33258743...33476061	23.86	0.44	7.5
xa2018	A03	qSLA3	117.31	116.70-117.50	7744338...8182096	3.1	-0.18	0.22
xa2018	A06	qSLA6-1	43.01	41.50-43.30	5302769...5603831	6.95	0.12	0.81
xa2018	A06	qSLA6-2	50.71	50.50-51.40	6446981...7060297	12.71	0.17	1.64
xa2018	A06	qSLA6-3	59.11	58.80-60.80	9165807...15452019	5.93	0.12	0.78
xa2018	A07	qSLA7-1	6.41	5.70-7.10	2221635...2538302	3.75	-0.06	0.24
xa2018	A07	qSLA7-2	67.01	67.00-67.10	16010229...16199294	105.59	-1.04	66.2
xa2018	A09	qSLA9-1	3.01	0.90-3.80	30078610...33162120	8.3	-0.12	0.82
xa2018	A09	qSLA9-3	29.11	28.30-31.80	26411884...27205228	27.08	0.28	3.93
xa2018	A09	qSLA9-4	35.81	35.80-35.90	25950686...26063601	16.42	0.21	1.88
xa2018	A09	qSLA9-5	37.01	36.60-40.40	20272554...25898260	15.06	0.19	1.8
xa2018	C07	qSLC7	46.31	44.00-52.50	19829471...21807984	3.11	-0.04	0.1
xa2018	C08	qSLC8-1	26.11	25.80-26.30	29026863...29594423	19.93	0.3	5.67
xa2018	C08	qSLC8-2	33.31	32.30-33.50	31166394...31384739	55.98	0.43	10.7
xa2019	A06	qSLA6-1	42.01	41.40-43.60	5302769...5603831	8.15	0.19	1.08
xa2019	A06	qSLA6-2	50.71	50.50-51.80	6446981...7060297	13.25	0.27	2.87
xa2019	A06	qSLA6-3	59.31	57.60-60.60	9165807...15452019	6.65	0.2	1.61
xa2019	A07	qSLA7-4	66.41	66.30-66.40	15867343...16010229	73.42	-1.13	53.55
xa2019	A07	qSLA7-2	67.01	66.80-67.20	16010229...16199294	85.92	-1.14	56.24
xa2019	A09	qSLA9-1	3.71	1.10-4.80	30078610...33162120	7.46	-0.2	1.5
xa2019	A09	qSLA9-3	28.91	27.50-31.10	26411884...27205228	21.69	0.38	5.33
xa2019	A09	qSLA9-7	71.21	68.60-72.70	5918700...6668865	3.17	-0.09	0.27
xa2019	C03	qSLC3-2	101.41	101.20-102.40	15959776...16530194	3.89	-0.08	0.18
xa2019	C08	qSLC8-5	22.81	20.40-23.80	27750204...28791933	14.94	0.4	7.07
xa2019	C08	qSLC8-2	33.31	32.30-34.40	31166394...31384739	45.38	0.57	14.39
BLUE	A04	qSLA4	7.91	6.90-8.70	18118803...18547141	3.35	0.04	0.03
BLUE	A06	qSLA6-1	43.01	42.10-44.30	5302769...5603831	8.54	0.14	0.9
BLUE	A06	qSLA6-2	50.71	50.60-51.30	6446981...7060297	16.16	0.2	2.03
BLUE	A06	qSLA6-3	59.11	58.90-60.60	9165807...15452019	8.95	0.15	1.11
BLUE	A07	qSLA7-2	67.01	67.00-67.10	16010229...16199294	107.68	-1.13	64.73
BLUE	A08	qSLA8-1	23.41	18.90-25.90	16600086...17402891	3.81	-0.03	0.1
BLUE	A09	qSLA9-1	3.01	1.50-3.80	30078610...33162120	11.9	-0.15	1.01
BLUE	A09	qSLA9-3	30.61	29.60-32.00	26411884...27205228	29.97	0.3	3.88
BLUE	A09	qSLA9-4	35.81	35.80-35.90	25950686...26063601	17.69	0.23	1.9
BLUE	A09	qSLA9-5	37.01	36.60-39.60	20272554...25898260	15.2	0.21	1.72
BLUE	C08	qSLC8-1	26.11	25.90-26.30	29026863...29594423	21.72	0.35	6.36
BLUE	C08	qSLC8-2	33.31	32.30-33.40	31166394...31384739	59.92	0.48	11.31
BLUE	C08	qSLC8-6	51.21	49.90-52.70	34743334...35090788	3.42	0.05	0.07
BLUP	A04	qSLA4	7.91	6.90-8.70	18118803...18547141	3.37	0.04	0.03
BLUP	A06	qSLA6-1	43.01	42.10-44.30	5302769...5603831	8.56	0.14	0.9
BLUP	A06	qSLA6-2	50.71	50.60-51.30	6446981...7060297	16.12	0.2	2.02
BLUP	A06	qSLA6-3	59.11	58.90-60.60	9165807...15452019	8.94	0.15	1.11
BLUP	A07	qSLA7-2	67.01	67.00-67.10	16010229...16199294	107.68	-1.12	64.72
BLUP	A08	qSLA8-1	23.41	18.90-25.90	16600086...17402891	3.83	-0.03	0.1
BLUP	A09	qSLA9-1	3.01	1.50-3.80	30078610...33162120	11.99	-0.15	1.02
BLUP	A09	qSLA9-3	30.61	29.60-32.00	26411884...27205228	30.09	0.29	3.89
BLUP	A09	qSLA9-4	35.81	35.80-35.90	25950686...26063601	17.79	0.23	1.9
BLUP	A09	qSLA9-5	37.01	36.60-39.60	20272554...25898260	15.26	0.21	1.72
BLUP	C08	qSLC8-1	26.11	25.90-26.30	29026863...29594423	21.73	0.35	6.36
BLUP	C08	qSLC8-2	33.31	32.30-33.40	31166394...31384739	59.92	0.48	11.3
BLUP	C08	qSLC8-6	51.21	49.90-52.70	34743334...35090788	3.46	0.05	0.07
