# Supplementary material for: Genome-wide association study and transcriptome analysis dissect the genetic control of silique length in Brassica napus L
Source: Biotechnol Biofuels. 2021 Nov 7;14:214. doi: 10.1186/s13068-021-02064-z (PMC8573943; doi:10.1186/s13068-021-02064-z)
Supplement: Supplementary file 12 — Additional file 12: Table S6. Genome-wide significant association signals of SL using the single-population GWAS and meta-GWAS. [file 13068_2021_2064_MOESM12_ESM.xlsx]

## Sheet: Sheet1
Additional file 12: Table S6 Genome-wide significant association signals of SL using the single-population GWAS and meta-GWAS.
SNP 1	Position	Beneficial allele	MAF	MLM p-value				meta-GWAS p-value	Zscore	Direction
				WGR	Spring	Winter	Semi-winter
S1_3165095	A01:3165095	C	0.09	1.4524e-06	0.486715	0.0093472	0.609817	0.07822	1.761	++++
S1_3165106	A01:3165106	A	0.09	1.2329e-06	0.531079	0.0105346	0.371024	0.04495	-2.005	----
S1_4755394	A01:4755394	C	0.07	8.1379e-07	0.431598	0.0171741	0.12046	0.3115	1.012	++-+
S1_5831764	A01:5831764	G	0.05	1.6152e-06	0.840896	0.339669	0.870913	0.9657	-0.043	++-+
S1_5979507	A01:5979507	T	0.07	2.1381e-06	0.248648	0.816589	0.0426504	0.01187	-2.516	----
S1_8207090	A01:8207090	T	0.09	5.4291e-07	8.27508e-07	0.00150552	0.00118778	9.125e-13	-7.143	----
S1_10542920	A01:10542920	T	0.06	2.4208e-06	0.642445	0.061582	0.899921	0.3968	0.847	+++-
S1_10590242	A01:10590242	G	0.06	1.4408e-06	0.907175	0.0138914	0.748114	0.3239	-0.986	++--
S1_11907569	A01:11907569	T	0.18	2.7764e-07	0.919739	0.464115	0.29488	0.314	1.007	--++
S2_14373977	A02:14373977	T	0.11	0.8112	1.35197e-06	1	0.382513	0.006166	2.739	++0-
S3_8219567	A03:8219567	C	0.06	1.5302e-06	0.22467	0.765757	0.574088	0.1583	-1.411	----
S3_11976512	A03:11976512	T	0.06	1.1178e-06	0.0953123	0.00399703	0.936171	0.03813	2.073	+++-
S3_18953455	A03:18953455	T	0.08	3.0727e-07	0.784137	0.168795	0.246874	0.1154	-1.574	----
S3_19846081	A03:19846081	A	0.05	1.4428e-06	1	0.909692	0.676132	0.7671	-0.296	00+-
S3_20177683	A03:20177683	T	0.06	2.1187e-06	0.140046	0.0836608	0.871692	0.544	-0.607	--+-
S3_20355600	A03:20355600	G	0.06	1.1822e-06	0.364473	0.297219	0.575272	0.8831	-0.147	++--
S3_20839717	A03:20839717	A	0.07	2.399e-08	0.463745	0.340494	0.965891	0.3842	-0.87	----
S3_21327698	A03:21327698	A	0.08	1.5075e-06	0.242265	0.128261	0.476737	0.3696	0.897	++-+
S3_29497699	A03:29497699	G	0.09	1.3473e-06	0.374014	0.858166	0.762475	0.4153	-0.815	--+-
S4_1196162	A04:1196162	C	0.06	0.01504	1	3.97674e-07	0.697197	0.1724	1.365	00+-
S4_1852219	A04:1852219	T	0.06	3.9186e-07	0.73699	0.307253	0.92363	0.861	-0.175	++--
S4_4400633	A04:4400633	G	0.07	1.147e-06	0.552961	0.673811	0.416376	0.7142	-0.366	++--
S4_4709604	A04:4709604	T	0.08	1.7133e-06	0.960253	0.0295452	0.00344868	0.001998	3.09	++++
S4_4711094	A04:4711094	G	0.07	4.4686e-07	0.804046	0.133007	0.0459331	0.05559	-1.914	++--
S4_4733424	A04:4733424	G	0.07	1.7113e-06	0.776037	0.881519	0.0053857	0.0487	-1.971	+++-
S4_4923714	A04:4923714	G	0.07	1.5024e-07	0.179217	0.670855	2.64353e-05	3.032e-05	-4.171	--+-
S4_6776176	A04:6776176	G	0.09	2.167e-08	0.0583784	0.435741	0.0815185	0.7621	-0.303	++--
S4_6776236	A04:6776236	C	0.1	1.4196e-06	0.188594	0.049714	0.0786022	0.8582	-0.179	---+
S4_6776248	A04:6776248	A	0.09	1.2536e-06	0.206298	0.108458	0.0373509	0.8153	-0.234	+++-
S4_7210664	A04:7210664	T	0.05	3.0718e-08	0.266279	0.129058	0.0257281	0.6247	0.489	---+
S4_14729094	A04:14729094	C	0.06	9.5706e-07	0.526691	0.111144	0.657437	0.6669	0.43	--++
S6_6417836	A06:6417836	C	0.06	1.904e-06	0.245475	1	0.00106218	0.07367	1.789	--0+
S6_6422282	A06:6422282	T	0.08	0.00702	0.584241	0.0554171	4.78459e-07	0.0001585	3.777	++-+
S6_6446587	A06:6446587	A	0.06	3.6096e-07	0.0185864	1	0.0859182	0.002323	-3.046	--0-
S6_6568162	A06:6568162	T	0.05	9.8077e-05	4.62412e-05	1	8.1191e-07	8.1e-12	6.837	++0+
S6_6732124	A06:6732124	C	0.06	2.2884e-06	1	1	0.000206808	0.00304	2.964	000+
S6_6768311	A06:6768311	A	0.06	2.0491e-06	0.039216	1	0.000258255	1.161e-05	-4.385	--0-
S6_6810988	A06:6810988	C	0.07	6.374e-07	0.0431336	1	0.187047	0.0127	-2.492	--0-
S6_7619443	A06:7619443	G	0.16	9.7355e-07	0.0571812	0.416608	0.0633351	0.001909	-3.104	----
S6_18445413	A06:18445413	A	0.05	1.4754e-06	1	0.0316726	0.156295	0.06544	-1.842	00--
S6_18970715	A06:18970715	C	0.06	1.6972e-06	0.365	0.00926221	0.509179	0.4575	-0.743	++--
S6_19224885	A06:19224885	C	0.06	9.2301e-09	1	0.022765	0.605494	0.244	1.165	00++
S6_21733070	A06:21733070	T	0.07	6.4018e-07	0.149382	0.785249	0.0352705	0.005161	2.797	++++
S7_8153901	A07:8153901	C	0.1	4.5832e-07	0.00425157	1	0.12631	0.001137	-3.254	--0-
S7_8176466	A07:8176466	T	0.09	4.2091e-09	0.000845639	1	0.0226746	2.746e-05	4.194	++0+
S7_8177182	A07:8177182	C	0.07	1.0553e-06	1	1	0.0423186	0.1049	1.622	000+
S7_8314781	A07:8314781	A	0.08	3.2921e-07	0.00154255	1	0.00473574	6.549e-06	-4.508	--0-
S7_8322474	A07:8322474	C	0.08	1.5472e-06	0.519055	1	0.0140461	0.1328	1.503	--0+
S7_8323169	A07:8323169	T	0.08	7.8778e-07	0.0276033	1	0.0112823	0.0003302	3.59	++0+
S7_8323799	A07:8323799	T	0.08	1.0583e-06	0.0113083	1	0.00928761	0.0001049	3.879	++0+
S7_8324175	A07:8324175	G	0.06	1.2974e-06	0.000829549	1	0.159779	0.0004652	-3.5	--0-
S7_8324416	A07:8324416	G	0.08	3.9485e-09	0.327443	1	0.0448781	0.02154	-2.298	--0-
S7_8324565	A07:8324565	A	0.14	1.3884e-06	0.577688	0.468675	0.0606801	0.1797	-1.342	++--
S7_8351948	A07:8351948	C	0.08	0.00618	1.40958e-06	1	0.203072	8.707e-06	4.447	++0+
S7_8437897	A07:8437897	A	0.08	1.3982e-07	6.16905e-05	1	0.00717562	5.839e-07	-4.996	--0-
S7_8447718	A07:8447718	C	0.08	1.2687e-06	0.22122	1	0.0104157	0.003545	-2.916	--0-
S7_8454171	A07:8454171	C	0.05	1.49164e-06	0.0189796	1	7.51792e-06	1.56e-07	5.245	++0+
S7_8459712	A07:8459712	G	0.09	1.591e-06	0.442865	1	0.031742	0.02376	2.261	++0+
S7_8460238	A07:8460238	C	0.07	8.3745e-07	0.0115953	1	0.0462493	0.0007065	3.387	++0+
S7_9660292	A07:9660292	G	0.19	9.7811e-07	0.450007	0.73009	0.0653066	0.03372	2.123	++++
S7_9666794	A07:9666794	T	0.21	2.8266e-07	0.0386401	0.548844	0.10498	0.01025	2.567	++-+
S7_10003553	A07:10003553	A	0.15	1.6549e-06	0.0031453	0.803947	0.000232231	3.018e-07	-5.122	----
S7_10109637	A07:10109637	T	0.15	2.1269e-06	0.00300401	0.981711	0.00512893	1.437e-05	4.338	++-+
S7_10110545	A07:10110545	T	0.14	3.8747e-07	0.0023727	0.567939	0.00013543	5.147e-07	5.021	++-+
S7_10110607	A07:10110607	G	0.14	1.536e-07	0.00147591	0.94987	0.0001019	9.089e-08	-5.344	--+-
S7_10110619	A07:10110619	G	0.14	6.2264e-08	0.0019534	0.961305	7.92289e-06	8.684e-09	5.755	++-+
S7_10498164	A07:10498164	T	0.07	5.6478e-07	0.0270083	0.574598	0.000750169	4.518e-05	4.079	++-+
S7_15884979	A07:15884979	A	0.06	1.9955e-06	0.000932919	1	0.0158499	1.863e-05	-4.281	--0-
S7_15885224	A07:15885224	A	0.06	3.8455e-07	0.0109588	1	0.00184206	1.733e-05	-4.297	--0-
S7_15885236	A07:15885236	T	0.06	2.0997e-06	0.00311058	1	0.00898442	2.798e-05	4.189	++0+
S7_15924392	A07:15924392	C	0.1	2.0873e-08	0.0185757	0.993654	0.270587	0.01057	-2.557	----
S7_15926740	A07:15926740	T	0.07	7.2628e-08	0.15875	0.466509	2.18414e-07	9.523e-07	4.901	++-+
S7_15927280	A07:15927280	G	0.07	3.3947e-06	0.0428554	0.159981	7.63847e-07	8.437e-07	-4.925	--+-
S7_15957002	A07:15957002	G	0.05	3.0134e-09	0.00044044	1	3.74229e-07	5.448e-11	6.558	++0+
S7_15957051	A07:15957051	A	0.05	2.83628e-07	0.00105607	1	2.93697e-07	1.323e-10	-6.424	--0-
S7_15964245	A07:15964245	T	0.05	6.1187e-07	0.000563237	1	0.0012496	4.898e-07	5.03	++0+
S7_15978829	A07:15978829	G	0.05	1.22308e-06	0.21557	1	1.92656e-05	1.757e-05	4.294	++0+
S7_15979759	A07:15979759	T	0.05	8.0372e-07	1.44255e-05	1	7.0166e-06	2.502e-11	-6.673	--0-
S7_15979772	A07:15979772	A	0.07	3.2669e-05	0.000292335	1	2.83869e-05	3.235e-09	-5.919	--0-
S7_15981222	A07:15981222	T	0.05	1.27947e-06	3.2011e-05	0.434892	6.37884e-05	1.465e-10	6.409	++++
S7_15982735	A07:15982735	G	0.09	7.6884e-07	0.00609615	0.607971	0.00550241	1.443e-05	-4.337	----
S7_15986918	A07:15986918	C	0.05	5.0685e-08	0.0118913	1	0.000298187	2.902e-06	4.678	++0+
S7_16015077	A07:16015077	C	0.05	1.4868e-06	0.00765714	1	2.39745e-05	1.361e-07	5.27	++0+
S7_16016336	A07:16016336	T	0.05	2.1203e-07	0.0925468	1	1.64052e-05	3.521e-06	-4.638	--0-
S7_16019178	A07:16019178	A	0.05	1.0465e-06	0.0565076	1	3.12689e-05	2.84e-06	-4.682	--0-
S7_16041880	A07:16041880	G	0.08	4.3419e-07	0.0130028	0.747601	1.27712e-05	8.406e-08	-5.358	----
S7_16124554	A07:16124554	G	0.06	1.377e-05	0.00107023	1	1.02192e-05	4.894e-09	5.851	++0+
S7_16131596	A07:16131596	G	0.06	5.5976e-05	0.000160551	0.824077	7.99317e-06	2.549e-10	-6.324	----
S7_16166307	A07:16166307	C	0.07	1.2211e-06	1	1	1	1	0	0
S7_16177195	A07:16177195	A	0.1	1.1649e-06	0.597835	0.0543436	0.0223483	0.004575	-2.836	----
S7_16213367	A07:16213367	A	0.05	1.22131e-06	0.0101603	0.635975	6.37141e-07	0.04627	-1.993	+++-
S7_16213582	A07:16213582	G	0.05	2.2564e-07	0.0026235	1	0.000196062	3.153e-07	-5.114	--0-
S7_16214445	A07:16214445	C	0.06	1.0855e-07	0.00528251	0.197566	0.000713734	3.18e-07	-5.112	----
S7_16214995	A07:16214995	A	0.05	1.30579e-06	0.0389109	1	1.60572e-06	1.155e-07	-5.301	--0-
S7_16215169	A07:16215169	C	0.05	1.4756e-06	0.0842724	1	3.35946e-06	7.822e-07	4.94	++0+
S7_16228674	A07:16228674	A	0.05	2.8367e-07	0.124051	1	0.00033365	7.519e-05	-3.959	--0-
S7_16384220	A07:16384220	A	0.06	1.3934e-06	0.0391432	0.184986	0.000241998	7.477e-05	-3.961	--+-
S7_16417768	A07:16417768	T	0.05	2.4459e-08	7.61067e-05	1	0.0002617	1.009e-08	5.729	++0+
S7_16447108	A07:16447108	T	0.05	5.677e-08	0.00620099	0.201342	0.000129016	5.752e-08	5.426	++++
S7_19890718	A07:19890718	T	0.13	1.1019e-06	0.076506	0.0453597	3.08584e-05	1.527e-07	-5.249	----
S7_20513955	A07:20513955	G	0.18	0.03054	5.84984e-07	0.223019	0.6906	1.923e-05	4.274	++++
S7_20517262	A07:20517262	A	0.31	0.19368	1.3437e-06	0.60207	0.05387	2.615e-07	-5.149	----
S8_15035131	A08:15035131	G	0.07	8.513e-07	0.639636	3.71696e-05	0.0959674	0.7142	-0.366	---+
S8_15035197	A08:15035197	A	0.07	3.0285e-08	0.268187	0.000399576	0.0151606	0.9859	-0.018	---+
S8_15044920	A08:15044920	T	0.05	7.1702e-07	0.390982	0.00675375	0.151727	0.7187	0.36	+++-
S8_15079216	A08:15079216	A	0.06	3.1177e-07	0.0996954	0.000453818	0.196065	0.1946	-1.297	---+
S8_15241321	A08:15241321	A	0.06	7.3265e-07	0.0551808	0.00046937	0.00312998	0.8733	-0.159	---+
S9_9044852	A09:9044852	A	0.08	0.89079	2.15982e-07	0.890007	0.719598	0.0007938	-3.355	--++
S9_9206288	A09:9206288	T	0.09	7.0679e-08	0.668098	0.0551657	0.760408	0.5671	0.572	--++
S9_9206326	A09:9206326	A	0.07	2.581e-06	0.181441	0.0168259	0.940978	0.9193	0.101	++--
S9_25987922	A09:25987922	T	0.05	6.61454e-07	0.00801934	0.916989	8.12985e-06	6.141e-08	5.415	++-+
S9_26665494	A09:26665494	T	0.07	2.1245e-07	0.915306	0.00945184	0.259574	0.0667	1.834	++++
S9_27511425	A09:27511425	T	0.07	1.2707e-06	0.294235	0.573892	0.000148143	7.428e-05	3.962	++++
S9_27523864	A09:27523864	T	0.06	2.1633e-07	0.00576748	0.658637	0.00251792	2.333e-05	-4.23	--+-
S9_27523958	A09:27523958	T	0.07	6.8398e-07	0.00197339	0.617013	1.48552e-05	3.923e-08	5.494	++-+
S9_27523972	A09:27523972	A	0.07	1.2382e-06	0.00942015	0.577424	0.000138802	2.53e-06	-4.706	--+-
S9_27526986	A09:27526986	C	0.06	1.3815e-06	0.038767	0.947028	0.000435776	2.071e-05	4.257	++-+
S9_27767080	A09:27767080	T	0.12	4.4428e-06	0.00640505	0.00263608	5.03986e-06	4.795e-11	6.577	++++
S9_27782829	A09:27782829	A	0.17	8.5859e-08	2.42573e-05	0.000404977	0.00011447	4.103e-13	-7.252	----
S9_27782841	A09:27782841	T	0.16	2.1464e-06	3.03094e-05	0.000860553	0.000801725	1.53e-11	6.745	++++
S9_27783826	A09:27783826	G	0.06	5.0515e-05	0.00027512	0.00192725	5.33207e-05	7.976e-12	6.839	++++
S9_27783992	A09:27783992	T	0.07	5.1689e-06	0.000538247	0.0346599	3.31255e-06	6.259e-12	6.874	++++
S9_27786236	A09:27786236	C	0.06	2.516e-07	0.00621432	0.25241	7.37504e-05	4.018e-08	5.49	++++
S9_27786621	A09:27786621	T	0.07	1.4246e-06	0.000578581	0.00678371	1.80899e-06	8.38e-13	-7.155	----
S9_27787423	A09:27787423	T	0.07	5.0724e-06	0.0079125	0.000125986	4.05917e-05	1.246e-10	6.434	++++
S9_27788376	A09:27788376	C	0.11	1.2674e-10	0.00017209	0.00936141	4.41672e-09	2.086e-16	-8.217	----
S9_27798067	A09:27798067	T	0.06	1.1126e-08	0.00434208	0.877259	0.000524918	2.065e-06	-4.747	--+-
S9_27825821	A09:27825821	A	0.08	6.5185e-07	0.000984628	0.0287106	2.65107e-05	1.347e-10	-6.422	----
S9_27892728	A09:27892728	C	0.12	2.435e-09	3.87605e-05	4.95038e-05	1.07781e-06	3.285e-16	-8.162	----
S9_27913931	A09:27913931	T	0.09	5.0659e-10	1.28648e-05	0.00287906	8.29378e-08	5.823e-17	-8.369	----
S9_27913942	A09:27913942	G	0.09	8.1867e-10	7.30656e-06	0.0337479	4.16882e-08	1.334e-16	8.271	++++
S9_27913959	A09:27913959	G	0.09	7.8775e-09	8.12637e-06	0.00133384	9.29271e-08	1.921e-17	-8.498	----
S9_27923882	A09:27923882	A	0.16	5.3527e-09	0.000411119	1.41407e-05	4.91439e-05	6.499e-13	-7.19	----
S9_27927366	A09:27927366	T	0.11	2.887e-11	6.57585e-06	1.50866e-05	2.20182e-07	1.73e-18	8.774	++++
S9_27929254	A09:27929254	A	0.15	0.01548	3.49167e-07	4.77321e-05	0.0121849	3.19e-12	-6.969	----
S9_28017661	A09:28017661	G	0.11	4.1483e-08	8.02942e-05	0.00781089	0.000331034	5.729e-11	-6.551	----
S9_28042020	A09:28042020	A	0.15	8.0996e-06	5.54243e-08	0.0020636	2.46619e-05	1.576e-16	-8.251	----
S9_28123370	A09:28123370	A	0.07	6.5787e-07	0.020016	9.8899e-08	8.47268e-05	5.584e-11	-6.554	----
S9_28129267	A09:28129267	T	0.1	5.3859e-12	9.20598e-05	4.34908e-06	6.44191e-08	6.873e-18	8.617	++++
S9_28131378	A09:28131378	T	0.05	4.75553e-07	2.31702e-06	0.591756	1.29561e-05	2.227e-12	7.019	++++
S9_28132770	A09:28132770	G	0.09	1.7936e-08	3.46095e-06	0.000271224	6.92547e-06	5.727e-16	-8.095	----
S9_28132909	A09:28132909	C	0.07	6.8721e-08	7.63301e-08	7.08198e-05	0.000325807	1.181e-15	-8.006	----
S9_28139307	A09:28139307	A	0.11	1.6246e-12	1.65524e-05	0.0017677	6.30973e-09	2.43e-18	-8.735	----
S9_28140934	A09:28140934	T	0.11	4.0577e-11	3.35992e-06	0.000585942	1.98636e-08	4.478e-19	8.924	++++
S9_28145204	A09:28145204	C	0.1	8.571e-14	3.87835e-08	9.4635e-06	2.03037e-06	4.887e-20	9.166	++++
S9_28145922	A09:28145922	C	0.1	2.3425e-08	7.97722e-07	9.67557e-05	3.45419e-06	1.802e-17	8.506	++++
S9_28147846	A09:28147846	A	0.09	3.4238e-09	2.66575e-07	0.000118932	5.75895e-07	4.502e-19	-8.924	----
S9_28147861	A09:28147861	C	0.1	7.5165e-13	2.44209e-06	0.000118932	4.26834e-09	1.226e-20	9.314	++++
S9_28148821	A09:28148821	T	0.08	5.7037e-10	2.30574e-07	0.00343322	3.94139e-09	8.992e-21	-9.347	----
S9_28148854	A09:28148854	T	0.09	2.3009e-11	4.81313e-07	0.00629216	5.92577e-10	4.163e-21	9.428	++++
S9_28149684	A09:28149684	C	0.11	5.3138e-10	2.13793e-05	1.14052e-05	7.1925e-07	3.425e-17	-8.431	----
S9_28149852	A09:28149852	T	0.1	1.2495e-09	2.06544e-08	0.000139413	3.8393e-08	5.571e-22	9.637	++++
S9_28151510	A09:28151510	T	0.1	1.4227e-14	1.3628e-07	0.00247923	2.69495e-11	7.568e-24	-10.069	----
S9_28151819	A09:28151819	A	0.09	2.2068e-11	3.03822e-05	0.000369348	1.87047e-08	5.91e-18	-8.634	----
S9_28155096	A09:28155096	T	0.1	6.8117e-10	0.000583131	0.000372414	9.44974e-08	3.154e-15	7.885	++++
S9_28181803	A09:28181803	T	0.09	2.6095e-12	0.000343264	0.104614	3.27261e-08	6.569e-14	7.496	++++
S9_28182217	A09:28182217	G	0.07	1.419e-08	0.00489454	0.00016465	2.2928e-09	1.067e-15	8.019	++++
S9_28184998	A09:28184998	C	0.05	3.17083e-09	0.73246	1	2.11972e-09	5.007e-07	5.026	++0+
S9_28263185	A09:28263185	G	0.16	5.825e-06	0.418248	3.02945e-06	9.5941e-07	1.62e-09	6.032	++++
S9_28324488	A09:28324488	A	0.08	3.9423e-08	0.00350922	3.04825e-06	0.000128282	0.01156	-2.525	++--
S9_28327559	A09:28327559	G	0.08	2.7139e-09	0.00344899	1.42604e-06	2.95321e-05	2.395e-12	7.009	++++
S9_28329202	A09:28329202	T	0.07	7.5808e-08	0.00870619	0.0178324	4.0667e-06	2.469e-10	6.329	++++
S9_28332798	A09:28332798	C	0.08	7.389e-08	0.0171598	0.0031676	9.08608e-06	5.147e-10	6.215	++++
S9_28332810	A09:28332810	G	0.07	1.39e-08	0.0632134	0.00459639	1.23638e-06	8.727e-10	-6.131	----
S9_28420363	A09:28420363	T	0.06	4.2588e-08	0.00632726	0.0195964	7.09205e-08	2.266e-12	7.017	++++
S9_28426180	A09:28426180	G	0.06	1.5366e-08	0.0164105	0.00104497	0.000121354	4.642e-09	-5.86	----
S9_29695409	A09:29695409	C	0.06	1.2606e-06	1	0.513961	0.742851	0.963	-0.046	00+-
S9_30204386	A09:30204386	A	0.07	3.2128e-08	0.377229	0.0296077	0.172786	0.3183	0.998	++-+
S10_3433862	A10:3433862	C	0.1	1.1583e-06	0.0138524	0.534247	0.514515	0.03888	2.065	++-+
S10_3435194	A10:3435194	A	0.11	1.1746e-06	0.0350276	0.48739	0.133851	0.01363	-2.467	--+-
S10_11446681	A10:11446681	T	0.06	1.0934e-06	1	4.72485e-05	0.029414	0.002042	3.084	00++
S10_11871509	A10:11871509	T	0.12	6.9866e-07	0.909186	0.667295	0.147903	0.2237	1.217	--++
S11_15053178	C01:15053178	C	0.05	5.87533e-07	0.00262577	0.913075	2.71011e-05	3.251e-08	-5.527	----
S14_14092538	C04:14092538	G	0.09	2.4615e-06	0.748413	0.281281	0.590517	0.8773	-0.154	---+
S15_3071223	C05:3071223	T	0.06	6.9987e-07	0.427711	0.0340904	0.695831	0.6538	0.448	--++
S15_3071313	C05:3071313	T	0.06	4.495e-07	0.45784	0.103445	0.197274	0.2984	1.04	--++
S15_19274974	C05:19274974	A	0.12	7.5014e-07	0.986384	0.00464368	0.0874358	0.6587	-0.442	--+-
S15_20173878	C05:20173878	T	0.06	1.3633e-06	0.82951	0.430602	0.237852	0.5967	-0.529	+++-
S15_42787252	C05:42787252	A	0.06	1.4102e-07	0.0944085	0.235308	0.00889654	0.1963	-1.292	++--
S16_30650628	C06:30650628	G	0.07	9.5132e-08	0.236378	0.0603022	6.60064e-06	4.15e-07	-5.062	----
S16_30650705	C06:30650705	G	0.08	2.8272e-05	0.125389	0.416707	2.21375e-05	2.07e-06	-4.746	----
S17_1813855	C07:1813855	T	0.06	1.4901e-06	0.459044	0.974483	0.914198	0.5471	0.602	++-+
S17_40808080	C07:40808080	A	0.06	2.4778e-07	0.707231	0.144141	0.416324	0.9199	0.101	+++-
S17_41148574	C07:41148574	C	0.06	1.1737e-06	0.280434	0.0896448	0.441396	0.4113	0.822	++-+
S17_42186268	C07:42186268	T	0.05	1.5749e-06	0.0881223	0.12784	0.914556	0.5327	0.624	++--
S18_26624218	C08:26624218	A	0.09	1.7996e-07	0.994849	0.841737	0.128464	0.2528	1.144	---+
S18_26624224	C08:26624224	A	0.09	1.6868e-07	0.904265	0.841737	0.0835106	0.161	1.402	++-+
S18_31257866	C08:31257866	A	0.06	6.9555e-09	0.00699611	0.0488907	0.0142424	0.5411	0.611	+++-
S18_31258101	C08:31258101	C	0.06	2.3357e-11	0.0140292	0.00388704	3.26253e-06	1.382e-10	-6.418	----
S18_31306490	C08:31306490	G	0.05	2.0624e-11	4.2224e-05	0.0682536	3.51256e-05	0.3198	0.995	--++
S18_31530336	C08:31530336	G	0.06	2.0332e-06	0.728334	0.000689702	3.31413e-06	3.722e-07	-5.083	----
S18_31530376	C08:31530376	A	0.06	2.5927e-06	0.72574	0.0544113	2.24655e-05	0.002705	-2.999	--+-
S18_31530553	C08:31530553	C	0.06	1.6351e-06	0.116972	0.00535476	1.02491e-05	2.716e-08	-5.559	----
S18_34160023	C08:34160023	C	0.05	1.1039e-06	0.406304	0.746119	0.249021	0.1602	1.404	++-+
S19_6090969	C09:6090969	C	0.06	1.3941e-06	0.903263	0.321027	0.219214	0.2214	-1.223	++--
S19_21995280	C09:21995280	A	0.11	1.6064e-06	0.990988	0.663835	0.885382	0.7896	0.267	++++
S19_39074232	C09:39074232	C	0.09	1.3771e-06	0.97531	0.493824	0.8926	0.7551	0.312	--++
S19_39310125	C09:39310125	T	0.09	1.5905e-06	0.434758	0.648317	0.971804	0.4978	0.678	+++-
S19_39950586	C09:39950586	T	0.05	0.70566	0.390528	4.10839e-08	0.647776	0.03953	2.059	+++-
S19_44563548	C09:44563548	A	0.07	1.3353e-06	0.651665	0.525612	0.775221	0.7621	0.303	+++-
S19_44563597	C09:44563597	C	0.07	1.1468e-06	0.909439	0.0591052	0.707585	0.6855	-0.405	---+
1 SNP ID in boldface represents that the SNP is a real association site verified by meta-analysis;SNP ID in bold and red represents that this SNP is a new significant signal found by meta-analysis
