# Supplementary material for: Genome-wide association study and transcriptome analysis dissect the genetic control of silique length in Brassica napus L
Source: Biotechnol Biofuels. 2021 Nov 7;14:214. doi: 10.1186/s13068-021-02064-z (PMC8573943; doi:10.1186/s13068-021-02064-z)
Supplement: Supplementary file 13 — Additional file 13: Table S7. Candidate genes within the linked genomic region of single nucleotide polymorphisms (SNPs) most highly associated with SL in B. napus. [file 13068_2021_2064_MOESM13_ESM.xlsx]

## Sheet: Sheet1
Additional file 13: Table S7 Candidate genes within the linked genomic region of single nucleotide polymorphisms (SNPs) most highly associated with SL in B. napus.
Gene ID	SNP	Start	Stop	Distance to SNP (Kb)	Anotation
BnaA01g15630D	S1_8207090	8013051	8017254	189.84	uridine kinase-like 4 (UKL4)
BnaA01g15640D		8017312	8019306	187.78	Aldolase superfamily protein
BnaA01g15650D		8021034	8024844	182.25	Leucine-rich repeat receptor-like protein kinase family protein
BnaA01g15700D		8049799	8051595	155.5	RING/U-box superfamily protein
BnaA01g15710D		8053191	8056051	151.04	oligopeptide transporter 5 (OPT5)
BnaA01g15720D		8061112	8064923	142.17	S-adenosyl-L-methionine-dependent methyltransferases superfamily protein
BnaA01g15770D		8097136	8099367	107.72	RNA-binding (RRM/RBD/RNP motifs) family protein
BnaA01g15780D		8100317	8101716	105.37	Mitochondrial import inner membrane translocase subunit Tim17/Tim22/Tim23 family protein
BnaA01g15810D		8109778	8113110	93.98	SHAVEN 3 (SHV3)
BnaA01g15820D		8122714	8126813	80.28	fimbrin 1 (FIM1)
BnaA01g15910D		8166108	8168072	39.02	GDSL-like Lipase/Acylhydrolase superfamily protein
BnaA01g15920D		8169263	8171514	35.58	Pentatricopeptide repeat (PPR) superfamily protein
BnaA01g15950D		8179413	8182496	24.59	vitamin c defective 2 (VTC2)
BnaA01g15960D		8187108	8188725	18.37	Predicted pyridoxal phosphate-dependent enzyme, YBL036C type
BnaA01g15980D		8193798	8199719	7.37	mitogen-activated protein kinase kinase kinase 16 (MAPKKK16)
BnaA01g16020D		8213787	8218174	6.7	Galactosyltransferase family protein
BnaA01g16050D		8221124	8224019	14.03	unknown protein
BnaA01g16070D		8227736	8237482	20.65	LOCATED IN: mitochondrion
BnaA01g16090D		8240469	8241365	33.38	fatty acid desaturase A (FADA)
BnaA01g16100D		8241260	8243778	34.17	VPS22
BnaA01g16200D		8279275	8279940	72.19	seed storage albumin 4 (SESA4)
BnaA01g16260D		8342625	8345558	135.54	NB-ARC domain-containing disease resistance protein
BnaA01g16280D		8349228	8350889	142.14	zinc finger (C2H2 type) family protein
BnaA01g16300D		8399752	8402519	192.66	WES1
BnaA06g12250D	S6_6568162	6365181	6368279	199.88	receptor like protein 12 (RLP12)
BnaA06g12390D		6433558	6434719	133.44	ATLP-1
BnaA06g12410D		6438774	6449829	118.33	Protein of unknown function, DUF593
BnaA06g12450D		6455769	6456880	111.28	nudix hydrolase homolog 4 (NUDT4)
BnaA06g12480D		6469907	6471728	96.43	Homeodomain-like superfamily protein
BnaA06g12490D		6475320	6477528	90.63	basal transcription factor complex subunit-related
BnaA06g12510D		6494748	6500472	67.69	Protein kinase superfamily protein
BnaA06g12570D		6523910	6525906	42.26	Peptidyl-tRNA hydrolase family protein
BnaA06g12690D		6570898	6571627	2.74	myb domain protein 51 (MYB51)
BnaA06g12720D		6587582	6588595	19.42	sulfotransferase 17 (SOT17)
BnaA06g12790D		6648633	6650644	80.47	glycine-rich RNA-binding protein 6 (GR-RBP6)
BnaA06g12890D		6755499	6756866	187.34	FUNCTIONS IN: molecular_function unknown
BnaA06g12900D		6758190	6761067	190.03	AGAMOUS-like 65 (AGL65)
BnaA07g08090D	S7_8437897	8273831	8276352	161.55	O-fucosyltransferase family protein
BnaA07g08110D		8283078	8284790	153.11	Protein of unknown function (DUF688)
BnaA07g08180D		8335143	8335998	101.9	Dof-type zinc finger DNA-binding family protein
BnaA07g08220D		8369375	8370280	67.62	citrate synthase 3 (CSY3)
BnaA07g08280D	S7_8454171	8464068	8466335	9.9	GDSL-like Lipase/Acylhydrolase superfamily protein
BnaA07g08290D		8467191	8469308	13.02	SGNH hydrolase-type esterase superfamily protein
BnaA07g08340D		8489867	8491451	35.7	fatA acyl-ACP thioesterase (FaTA)
BnaA07g08370D		8508683	8510263	54.51	NAC domain containing protein 10 (NAC010)
BnaA07g08390D		8521223	8524541	67.05	HAESA-like 1 (HSL1)
BnaA07g08440D		8554151	8554862	99.98	ERF domain protein 11 (ERF11)
BnaA07g08490D		8595188	8596935	141.02	Dof-type zinc finger DNA-binding family protein
BnaA07g08530D		8638000	8639721	183.83	arabinogalactan protein 31 (AGP31)
BnaA07g10330D	S7_10003553	9804472	9806002	197.55	Tetratricopeptide repeat (TPR)-like superfamily protein
BnaA07g10350D		9818997	9820254	183.3	myb domain protein 3 (MYB3)
BnaA07g10390D		9860663	9863021	140.53	Major facilitator superfamily protein
BnaA07g10510D		9971918	9980067	23.49	UGT85A1
BnaA07g10520D		9980488	9982595	20.96	UGT85A1
BnaA07g10530D		9985387	9988061	15.49	UDP-glucosyl transferase 85A3 (UGT85A3)
BnaA07g10670D	S7_10110545	10065246	10066337	44.21	Protein of unknown function (DUF581)
BnaA07g10700D		10081433	10082305	28.24	structural constituent of ribosome
BnaA07g10740D	S7_10110545,S7_10110607,S7_10110619	10110169	10110706	within	Galactose oxidase/kelch repeat superfamily protein
BnaA07g10770D		10129311	10131376	18.69	LEAFY COTYLEDON 1 (LEC1)
BnaA07g10790D		10137478	10139435	26.86	Histone H3 K4-specific methyltransferase SET7/9 family protein
BnaA07g10860D		10217499	10219334	106.88	unknown protein
BnaA07g10990D		10281849	10282058	171.23	virus-induced small pedide 1
BnaA07g19820D	S7_15926740	15728718	15730428	196.31	adenine phosphoribosyl transferase 2 (APT2)
BnaA07g19850D		15758149	15760771	165.97	P-loop containing nucleoside triphosphate hydrolases superfamily protein
BnaA07g19910D		15796590	15797999	128.74	Transmembrane amino acid transporter family protein
BnaA07g19920D		15799910	15800578	126.16	Sterile alpha motif (SAM) domain-containing protein
BnaA07g20030D		15846510	15847190	79.55	zinc-finger protein 1 (ZFP1)
BnaA07g20090D		15867622	15868220	58.52	cinnamoyl coa reductase (CCR2)
BnaA07g20110D		15879568	15881058	45.68	WRKY DNA-binding protein 40 (WRKY40)
BnaA07g20120D		15881255	15882850	43.89	DNA glycosylase superfamily protein
BnaA07g20150D		15890100	15890900	35.84	J8
BnaA07g20200D		15902829	15904767	21.97	Eukaryotic aspartyl protease family protein
BnaA07g20220D		15912743	15915383	11.36	WALL ASSOCIATED KINASE (WAK)-LIKE 10 (WAKL10)
BnaA07g20230D		15916305	15924304	2.44	RAD23
BnaA07g20250D	S7_15926740,S7_15927280	15925984	15933144	within	Na+/H+ antiporter 6 (NHX6)
BnaA07g20320D	S7_15957051	15959240	15965811	2.19	ATKDSA2
BnaA07g20320D	S7_15964245	15959240	15965811	within	ATKDSA2
BnaA07g20340D	S7_15964245	15968717	15971123	4.47	ALA-interacting subunit 5 (ALIS5)
BnaA07g20350D	S7_15979759,S7_15979772	15976466	15978451	1.31	ALTERED PHLOEM DEVELOPMENT (APL)
BnaA07g20380D	S7_15981222	15987673	15988923	6.45	metacaspase 7 (MC7)
BnaA07g20400D		16003360	16006319	8.76	evolutionarily conserved C-terminal region 8 (ECT8)
BnaA07g20440D	S7_16015077	16015432	16016408	0.36	myb domain protein 63 (MYB63)
BnaA07g20590D	S7_16124554	16091977	16093318	31.24	glutathione S-transferase TAU 23 (GSTU23)
BnaA07g20630D		16098652	16102110	22.44	Protein kinase superfamily protein
BnaA07g20650D		16125593	16129912	1.04	TUMOROUS SHOOT DEVELOPMENT 2 (TSD2)
BnaA07g20670D	S7_16131596	16132903	16137990	1.31	ZYP1a
BnaA07g20680D		16138484	16139632	6.89	unknown protein
BnaA07g20720D		16166030	16167300	34.43	related to AP2 4 (RAP2.4)
BnaA07g20770D	S7_16213582	16196309	16198549	15.03	bZIP transcription factor family protein
BnaA07g20790D	S7_16214445,S7_16214995,S7_16215169	16214219	16216615	within	auxin response factor 17 (ARF17)
BnaA07g20840D	S7_16215169	16243000	16246794	27.83	nitrate reductase 1 (NIA1)
BnaA07g20870D		16261026	16262214	45.86	Pathogenesis-related thaumatin superfamily protein
BnaA07g20880D		16264525	16267265	49.36	like AUX1 3 (LAX3)
BnaA07g20940D		16306034	16308618	90.87	O-methyltransferase family protein
BnaA07g20950D		16310235	16311782	95.07	O-methyltransferase family protein
BnaA07g20960D		16315031	16317390	99.86	O-methyltransferase family protein
BnaA07g21060D	S7_16417768	16387667	16391872	25.9	hydrolases, acting on acid anhydrides, in phosphorus-containing anhydrides
BnaA07g21070D		16392691	16394775	22.99	SKP2B
BnaA07g21130D		16423140	16423984	5.37	Encodes a Protease inhibitor/seed storage/LTP family protein
BnaA07g21140D		16427391	16428030	9.62	Expressed protein
BnaA07g21230D	S7_16447108	16494037	16495273	46.93	Small nuclear ribonucleoprotein family protein
BnaA07g21250D		16508346	16510035	61.24	O-methyltransferase family protein
BnaA07g21300D		16523649	16524188	76.54	calmodulin-like 38 (CML38)
BnaA07g21310D		16529445	16530119	82.34	Protein of unknown function, DUF617
BnaA07g21320D		16536971	16537603	89.86	unknown protein
BnaA07g21340D		16560858	16563117	113.75	Auxin efflux carrier family protein
BnaA07g21380D		16589626	16590183	142.52	ATL8
BnaA07g21490D		16630156	16631174	183.05	EARLY RESPONSE TO DEHYDRATION 14 (ERD14)
BnaA07g26750D		19583724	19585104	305.61	caffeoyl-CoA 3-O-methyltransferase (CCOAMT)
BnaA07g27030D	S7_19890718	19693216	19693926	196.79	C2H2 and C2HC zinc fingers superfamily protein
BnaA07g27060D		19712802	19715865	174.85	Core-2/I-branching beta-1,6-N-acetylglucosaminyltransferase family protein
BnaA07g27120D		19737381	19738289	152.43	unknown protein
BnaA07g27130D		19740486	19742309	148.41	Exostosin family protein
BnaA07g27140D		19744581	19751865	138.85	Zinc knuckle (CCHC-type) family protein
BnaA07g27160D		19765698	19767714	123	unknown protein
BnaA07g27170D		19778848	19779294	111.42	unknown protein
BnaA07g27180D		19787667	19788646	102.07	LOB domain-containing protein 42 (LBD42)
BnaA07g27230D		19804148	19808096	82.62	alpha-xylosidase 1 (XYL1)
BnaA07g27240D		19843349	19849727	40.99	Major facilitator superfamily protein
BnaA07g27330D		19877533	19879164	11.55	myb-like transcription factor family protein
BnaA07g27340D		19884030	19887847	2.87	Protein kinase superfamily protein
BnaA07g27370D		19902241	19903100	11.52	AGP19
BnaA07g27390D		19905025	19908783	14.31	PHO1
BnaA07g27410D		19923682	19925745	32.96	RNI-like superfamily protein
BnaA07g27420D		19961741	19963555	71.02	basic helix-loop-helix (bHLH) DNA-binding superfamily protein
BnaA07g27600D		20053550	20056854	162.83	Armadillo/beta-catenin-like repeat family protein
BnaA07g27630D		20065375	20071905	174.66	male gametophyte defective 3 (MGP3)
BnaA07g28080D	S7_20517262	20318523	20320136	197.13	expansin A1 (EXPA1)
BnaA07g28130D		20352096	20354016	163.25	Homeodomain-like superfamily protein
BnaA07g28220D		20389068	20391006	126.26	sphingoid base hydroxylase 1 (SBH1)
BnaA07g28300D		20425077	20425720	91.54	unknown protein
BnaA07g28320D		20460022	20462506	54.76	Protein kinase superfamily protein
BnaA07g28360D		20487451	20489495	27.77	SPFH/Band 7/PHB domain-containing membrane-associated protein family
BnaA07g28400D		20524653	20525745	7.39	thioredoxin H-type 8 (TH8)
BnaA07g28430D		20536952	20537797	19.69	CONTAINS InterPro DOMAIN/s: Protein of unknown function DUF569 (InterPro:IPR007679), Actin cross-linking (InterPro:IPR008999)
BnaA07g28440D		20540562	20541831	23.3	Actin cross-linking protein
BnaA07g28450D		20545450	20549164	28.19	glutathione S-transferase TAU 12 (GSTU12)
BnaA07g28470D		20552380	20553584	35.12	glutathione S-transferase TAU 11 (GSTU11)
BnaA07g28590D		20655064	20656505	137.8	Nucleic acid-binding, OB-fold-like protein
BnaA07g28600D		20660124	20661562	142.86	glucosyl transferase family 8 (LGT8)
BnaA07g28640D		20670943	20672715	153.68	Concanavalin A-like lectin protein kinase family protein
BnaA07g28720D		20705258	20707934	188	CYCLIN D1
BnaA09g35370D	S9_25987922	25807506	25811193	176.73	transmembrane protein
BnaA09g35410D		25817321	25818598	169.32	Hs1pro-1 protein
BnaA09g35480D		25861523	25864302	123.62	Phosphoinositide-specific phospholipase C family protein
BnaA09g35520D		25939323	25954059	33.86	Glucose-methanol-choline (GMC) oxidoreductase family protein
BnaA09g35530D		25954689	25955745	32.18	Glucose-methanol-choline (GMC) oxidoreductase family protein
BnaA09g35590D		25981657	25983776	4.15	biotin/lipoyl attachment domain-containing protein
BnaA09g35600D	S9_25987922	25985199	25988018	within	Leucine-rich repeat transmembrane protein kinase family protein
BnaA09g35630D		26001084	26003152	13.16	Ca-2+ dependent nuclease (CAN)
BnaA09g35710D		26035108	26036380	47.19	BTB/POZ domain-containing protein
BnaA09g35740D		26052929	26057523	65.01	Plant protein of unknown function (DUF827)
BnaA09g35750D		26057452	26059825	69.53	unknown protein
BnaA09g35760D		26060592	26063270	72.67	Melibiase family protein
BnaA09g35770D		26063495	26067401	75.57	PAP/OAS1 substrate-binding domain superfamily
BnaA09g35790D		26070860	26073594	82.94	Ribosomal protein S26e family protein
BnaA09g35810D		26076195	26077282	88.27	unknown protein
BnaA09g35820D		26078851	26082728	90.93	Leucine-rich repeat protein kinase family protein
BnaA09g35840D		26088071	26089864	100.15	WRKY DNA-binding protein 70 (WRKY70)
BnaA09g35880D		26112843	26114266	124.92	unknown protein
BnaA09g35910D		26121070	26124582	133.15	myosin heavy chain-related
BnaA09g36000D		26149351	26154752	161.43	Protein kinase superfamily protein
BnaA09g36010D		26156747	26157191	168.83	HY5-homolog (HYH)
BnaA09g38160D	S9_27523958	27324865	27325185	198.77	AUXIN-REGULATED GENE INVOLVED IN ORGAN SIZE (ARGOS)
BnaA09g38200D		27341547	27344526	179.43	Peptidase family C54 protein
BnaA09g38260D		27387268	27388640	135.32	P-loop containing nucleoside triphosphate hydrolases superfamily protein
BnaA09g38280D		27394484	27395416	128.54	unknown protein
BnaA09g38290D		27397063	27398001	125.96	TOXICOS EN LEVADURA 4 (ATL4)
BnaA09g38350D		27417727	27420032	103.93	ELMO/CED-12 family protein
BnaA09g38430D		27444362	27445848	78.11	Putative endonuclease or glycosyl hydrolase
BnaA09g38470D		27461397	27463568	60.39	homeobox-leucine zipper protein 3 (HAT3)
BnaA09g38550D		27513597	27514592	9.37	unknown protein
BnaA09g38570D		27532336	27533459	8.36	GATA transcription factor 4 (GATA4)
BnaA09g38590D		27546318	27547108	22.35	cyclin p3
BnaA09g38660D		27575374	27576601	51.4	PLATZ transcription factor family protein
BnaA09g38680D		27596917	27597526	72.95	SAUR-like auxin-responsive protein family
BnaA09g38900D	S9_27767080	27684600	27685913	81.17	FASCICLIN-like arabinogalactan-protein 10 (FLA10)
BnaA09g39000D		27723586	27725498	41.58	NAD(P)-binding Rossmann-fold superfamily protein
BnaA09g39020D		27727117	27730214	36.87	DEA(D/H)-box RNA helicase family protein
BnaA09g39030D		27731743	27732977	34.1	myb domain protein 17 (MYB17)
BnaA09g39040D		27733072	27734359	32.72	Remorin family protein
BnaA09g39060D		27745436	27749597	17.48	FUNCTIONS IN: molecular_function unknown
BnaA09g39100D		27761973	27763665	3.42	Bestrophin-like protein
BnaA09g39130D	S9_27767080	27766853	27769883	within	Phosphatidylinositol N-acetyglucosaminlytransferase subunit P-related
BnaA09g39150D		27778958	27780347	2.48	BEST Arabidopsis thaliana protein match is: U-box domain-containing protein kinase family protein (TAIR:AT2G45910.1)
BnaA09g39160D	S9_27782829,S9_27782841	27780516	27783717	within	SKP1-like 21 (SK21)
BnaA09g39170D	S9_27787423，S9_27788376	27787216	27788864	within	TRANSMEMBRANE PROTEIN C (TMP-C)
BnaA09g39200D	S9_27825821	27815611	27816309	9.51	brassinosteroid-responsive RING-H2 (BRH1)
BnaA09g39240D		27835380	27837916	9.56	Pectin lyase-like superfamily protein
BnaA09g39260D		27849701	27851910	23.88	ACC synthase 1 (ACS1)
BnaA09g39290D	S9_27892728	27870629	27872310	20.42	Fatty acid/sphingolipid desaturase
BnaA09g39360D		27901042	27906278	8.31	gamma-tubulin (TUBG1)
BnaA09g39390D	S9_27913931,S9_27913942,S9_27913959	27910724	27917757	within	Protein of unknown function (DUF3133)
BnaA09g39420D	S9_27927366,S9_27929254	27927191	27937503	within	nucleotidyltransferases
BnaA09g39450D	S9_27929254	27944613	27946897	15.36	Cytochrome b561/ferric reductase transmembrane with DOMON related domain
BnaA09g39460D		27948022	27949304	18.77	Acid phosphatase/vanadium-dependent haloperoxidase-related protein
BnaA09g39480D	S9_28017661	28004333	28005644	12.02	NAC domain protein 66 (NAC066,NST2)
BnaA09g39560D	S9_28042020	28049571	28051588	7.55	S-adenosyl-L-methionine-dependent methyltransferases superfamily protein
BnaA09g39580D		28064638	28065509	22.62	germin-like protein 10 (GLP10)
BnaA09g39600D		28067981	28068964	25.96	Putative endonuclease or glycosyl hydrolase
BnaA09g39640D		28073765	28076108	31.75	Pectinacetylesterase family protein
BnaA09g39650D		28076673	28077446	34.65	unknown protein
BnaA09g39670D		28082318	28084038	40.3	phytochrome interacting factor 3-like 2 (PIL2)
BnaA09g39680D	S9_28123370	28090658	28091698	31.67	indole-3-acetic acid inducible 30 (IAA30)
BnaA09g39690D		28092199	28095304	28.07	Pectin lyase-like superfamily protein
BnaA09g39770D		28119633	28121771	1.6	Protein phosphatase 2C family protein
BnaA09g39780D		28123796	28126984	0.43	DOMAIN OF UNKNOWN FUNCTION 724 7 (DUF7)
BnaA09g39810D	S9_28132770,S9_28132909	28131479	28134328	within	Zinc knuckle (CCHC-type) family protein
BnaA09g39820D	S9_28139307	28138444	28139534	within	WRKY68
BnaA09g39830D	S9_28140934,S9_28145204,S9_28145922,S9_28147846,S9_28147861	28140853	28147988	within	Carbohydrate-binding-like fold
BnaA09g39840D	S9_28149684,S9_28149684,S9_28149852	28149111	28151038	within	TRICHOME BIREFRINGENCE-LIKE 6 (TBL6)
BnaA09g39850D	S9_28151819	28151546	28152456	within	Cytochrome c oxidase subunit Vc family protein
BnaA09g39860D		28152728	28153237	0.91	CP12 domain-containing protein 2 (CP12-2)
BnaA09g39870D	S9_28155096	28153567	28153992	1.1	basic region/leucine zipper motif 53 (BZIP53)
BnaA09g39920D		28165854	28167349	10.76	Adenine nucleotide alpha hydrolases-like superfamily protein
BnaA09g39930D	S9_28181803	28173670	28175612	6.19	Tetratricopeptide repeat (TPR)-like superfamily protein
BnaA09g39940D	S9_28181803	28180808	28181838	within	Late embryogenesis abundant protein (LEA) family protein
BnaA09g40010D	S9_28184998	28197722	28199456	12.72	unknown protein
BnaA09g40020D		28207713	28209428	22.72	galacturonosyltransferase-like 7 (GATL7)
BnaA09g40070D	S9_28263185	28239495	28242209	20.98	xylosyltransferase 1 (XT1)
BnaA09g40100D		28242294	28243982	19.2	unknown protein
BnaA09g40110D		28247912	28250967	12.22	beta glucosidase 10 (BGLU10)
BnaA09g40200D		28284110	28285211	20.93	unknown protein.
BnaA09g40280D	S9_28327559	28313007	28313315	14.24	Thioredoxin superfamily protein
BnaA09g40300D		28318920	28319568	7.99	Thioredoxin superfamily protein
BnaA09g40310D		28322257	28322911	4.65	Thioredoxin superfamily protein
BnaA09g40320D		28325130	28325438	2.12	Thioredoxin superfamily protein
BnaA09g40330D	S9_28327559,S9_28329202	28327433	28329840	within	zinc finger (C3HC4-type RING finger) family protein
BnaA09g40340D	S9_28332798	28330092	28333040	within	TRANSPORT INHIBITOR RESPONSE 1 (TIR1)
BnaA09g40370D	S9_28420363	28420176	28420936	within	unknown protein
BnaA09g40390D	S9_28426180	28423845	28425561	0.62	unknown protein
BnaA09g40400D		28426784	28430033	0.6	cytokinin oxidase/dehydrogenase 6 (CKX6)
BnaA09g40510D		28490488	28494209	64.31	IQ-domain 4 (Iqd4)
BnaA09g40530D		28497810	28499168	71.63	unknown protein.
BnaA09g40540D		28500745	28511484	74.57	ERECTA (ER)
BnaA09g40640D		28547175	28549714	121	3-ketoacyl-CoA synthase 10 (KCS10)
BnaA09g40710D		28572453	28575602	146.27	EARLY FLOWERING 3 (ELF3)
BnaA09g40720D		28575639	28578322	149.46	alpha-vacuolar processing enzyme (ALPHA-VPE)
BnaA09g40810D		28607842	28609769	181.66	DNA-binding protein phosphatase 1 (DBP1)
BnaA09g42930D	S9_30204386	29866829	29868810	335.58	cinnamyl alcohol dehydrogenase homolog 2 (CAD2)
BnaC01g21280D	S11_15053178	14852712	14854399	198.78	expansin-like B1 (EXLB1)
BnaC01g21310D		14870383	14873270	179.91	unknown protein
BnaC01g21340D		14897926	14902346	150.83	Protein kinase superfamily protein
BnaC01g21400D		14924215	14926519	126.66	Aldolase-type TIM barrel family protein
BnaC01g21620D		15163330	15164672	110.15	Uncharacterised protein family (UPF0497)
BnaC06g29600D	S16_30650628	30501002	30502923	147.71	basic helix-loop-helix (bHLH) DNA-binding superfamily protein
BnaC06g29750D		30583359	30584498	66.13	Protein of unknown function (DUF677)
BnaC06g29950D		30770969	30773701	120.26	ACT domain repeat 4 (ACR4)
BnaC06g29970D		30782172	30783459	131.47	Adenine nucleotide alpha hydrolases-like superfamily protein
BnaC06g29990D		30818690	30819737	167.99	unknown protein
BnaC08g31830D	S18_31258101	31072731	31074047	184.05	NAC domain protein 66 (NAC066)
BnaC08g31910D		31166424	31167302	90.8	NGATHA2 (NGA2)
BnaC08g31920D		31169914	31170688	87.41	serine protease inhibitor, Kazal-type family protein
BnaC08g31940D		31179283	31181363	76.74	S-adenosyl-L-methionine-dependent methyltransferases superfamily protein
BnaC08g31950D		31197451	31198430	59.67	germin-like protein 10 (GLP10)
BnaC08g31960D		31199367	31200230	57.87	Putative endonuclease or glycosyl hydrolase
BnaC08g32030D		31223980	31226380	31.72	Pectin lyase-like superfamily protein
BnaC08g32080D		31239097	31241453	16.65	Putative endonuclease or glycosyl hydrolase
BnaC08g32100D		31243917	31246478	11.62	Protein phosphatase 2C family protein
BnaC08g32190D		31276214	31278310	18.11	TRICHOME BIREFRINGENCE-LIKE 6 (TBL6)
BnaC08g32210D		31279965	31280354	21.86	CP12 domain-containing protein 2 (CP12-2)
BnaC08g32220D		31280700	31281125	22.6	basic region/leucine zipper motif 53 (BZIP53)
BnaC08g32280D		31292440	31293515	34.34	Adenine nucleotide alpha hydrolases-like superfamily protein
BnaC08g32290D		31301351	31303363	43.25	Tetratricopeptide repeat (TPR)-like superfamily protein
BnaC08g32360D		31325787	31326224	67.69	unknown protein
BnaC08g32610D	S18_31530336	31449491	31449799	80.54	Thioredoxin superfamily protein
BnaC08g32630D		31455507	31456155	74.18	Thioredoxin superfamily protein
BnaC08g32640D		31458071	31458379	71.96	Thioredoxin superfamily protein
BnaC08g32660D		31463336	31466860	63.48	TRANSPORT INHIBITOR RESPONSE 1 (TIR1)
BnaC08g32680D		31521179	31522816	7.52	cyclin p1
BnaC08g32750D		31534152	31535668	3.6	PATATIN-like protein 9 (PLP9)
BnaC08g32760D		31548394	31549387	17.84	Protein of unknown function (DUF581)
BnaC08g32830D		31612803	31614512	82.25	unknown protein
BnaC08g32840D		31615633	31618481	85.08	cytokinin oxidase/dehydrogenase 6 (CKX6)
BnaC08g32850D		31622017	31623057	91.46	acyl-CoA sterol acyl transferase 1 (ASAT1)
BnaC08g32940D		31657494	31658543	126.94	RING/U-box superfamily protein
BnaC08g32950D		31661755	31671855	131.2	1-phosphatidylinositol-4-phosphate 5-kinase 3 (PIP5K3)
BnaC08g32980D		31681239	31687220	150.69	ERECTA (ER)
BnaC08g33060D		31709012	31710933	178.46	multidrug resistance-associated protein 4
BnaC08g33100D		31728915	31731221	198.36	3-ketoacyl-CoA synthase 10 (KCS10)
