# Supplementary material for: Genome-wide association study and transcriptome analysis dissect the genetic control of silique length in Brassica napus L
Source: Biotechnol Biofuels. 2021 Nov 7;14:214. doi: 10.1186/s13068-021-02064-z (PMC8573943; doi:10.1186/s13068-021-02064-z)
Supplement: Supplementary file 17 — Additional file 17: Table S8. GO enrichments of modules. [file 13068_2021_2064_MOESM17_ESM.xlsx]

## Sheet: Sheet1
Additional file 17: Table S8 GO enrichments of modules.
Module	Number of genes in the module	Ontology	Go term	Annotation	q value
lightpink1	694	BP	GO:0006364	rRNA processing	0.000161
		BP	GO:0010207	photosystem II assembly	0.000262
		BP	GO:0043085	positive regulation of catalytic activity	0.00136
		BP	GO:0006612	protein targeting to membrane	0.00809
		BP	GO:0070838	divalent metal ion transport	0.0151
		BP	GO:0006098	pentose-phosphate shunt	0.0171
		BP	GO:0010363	regulation of plant-type hypersensitive response	0.0203
		BP	GO:0030003	cellular cation homeostasis	0.027
		CC	GO:0009941	chloroplast envelope	0.00216
		CC	GO:0009535	chloroplast thylakoid membrane	0.0144
darkgoldnrod4	330	BP	GO:0051258	protein polymerization	0.000258
lightblue2	1001	CC	GO:0009705	plant-type vacuole membrane	2.49e-09
		BP	GO:0080187	floral organ senescence	0.000554
		BP	GO:0015770	sucrose transport	0.0396
		BP	GO:0006508	proteolysis	0.0444
		MF	GO:0016891	endoribonuclease activity, producing 5'-phosphomonoesters	0.00057
		MF	GO:0050660	flavin adenine dinucleotide binding	0.000572
		MF	GO:0043425	bHLH transcription factor binding	0.00388
		MF	GO:0043765	T/G mismatch-specific endonuclease activity	0.00388
		MF	GO:0000014	single-stranded DNA endodeoxyribonuclease activity	0.0077
		MF	GO:0000287	magnesium ion binding	0.0143
		MF	GO:0080032	methyl jasmonate esterase activity	0.0227
		MF	GO:0052578	alpha-farnesene synthase activity	0.0242
		MF	GO:0015145	monosaccharide transmembrane transporter activity	0.0277
