# Supplementary material for: Genome-wide association study and transcriptome analysis dissect the genetic control of silique length in Brassica napus L
Source: Biotechnol Biofuels. 2021 Nov 7;14:214. doi: 10.1186/s13068-021-02064-z (PMC8573943; doi:10.1186/s13068-021-02064-z)
Supplement: Supplementary file 19 — Additional file 19: Table S9. Primers used for qRT–PCR. [file 13068_2021_2064_MOESM19_ESM.xlsx]

## Sheet: Sheet1
Additional file 19: Table S9 Primers used for qRT-PCR.
Primer name	Forward primer(5'-3')	Reverse primer(5'-3')
BnaA5.PAL4	CTTCGATGGTTCTGTTTGAGAC	TAGATGATCAGTAAACTCCGGC
BnaC7.HCT	TTTACGATGCAGACTTTGGTTG	CATCATTTGTAGGACTTGGCAG
BnaA8.CCoAOMT1	CCCTGCTCTACCTGTTC	GCCAATCACTCCTCCAA
BnaC4.LAC4	TCTGATCAGGGCTACAAATTGT	CCAGCGACTTTGAAAAATAGCT
BnaA9.NST2	TAGACCCTTTCTTGAAACTCCC	CGAAATCTGTGTCATTCCAGAC
BnaA9.SK21	TCAAGTTGGGTTCTATCGGTAG	AAAACGAAAACATACTGTGGGG
BnaA9.TMP-C	CTACATCACTGTTTTGACCGTC	TTGATGTGTCCACCAGAGATAC
BnaA7.MYB63	GAATCGCTTCTCAACTT	TATCTTCTTTCCCACAA
